# Supplementary material for: A database of life history parameters for Pacific coral reef fish
Source: Sci Data. 2025 Aug 14;12:1425. doi: 10.1038/s41597-025-05788-x (PMC12354776; doi:10.1038/s41597-025-05788-x)
Supplement: Supplementary file 1 — Supplementary Table S1 [file 41597_2025_5788_MOESM1_ESM.xlsx]

## Sheet: Sheet1
Table S1. Number of taxa represented in the length-weight parameter database by family, including the number and percentage of taxa which used parameters from a congener.
Family	Number of taxa	Number of taxa using congeners	Percentage of taxa using congeners
Acanthuridae	64	28	43.8
Aetobatidae	2	1	50
Antennariidae	1	0	0
Anthiadidae	1	1	100
Apogonidae	44	13	29.5
Atherinidae	2	0	0
Aulostomidae	1	0	0
Balistidae	24	12	50
Belonidae	7	2	28.6
Blenniidae	41	29	70.7
Bothidae	7	2	28.6
Caesionidae	18	7	38.9
Callionymidae	5	3	60
Carangidae	44	6	13.6
Carcharhinidae	11	1	9.1
Centriscidae	1	0	0
Chaetodontidae	58	31	53.4
Chanidae	1	0	0
Cheilodactylidae	1	1	100
Chirocentridae	1	0	0
Cirrhitidae	18	12	66.7
Clupeidae	6	0	0
Congridae	1	0	0
Dasyatidae	9	6	66.7
Diodontidae	3	0	0
Drepaneidae	1	0	0
Echeneidae	1	0	0
Engraulidae	6	0	0
Ephippidae	3	1	33.3
Fistularidae	2	0	0
Gerreidae	3	0	0
Ginglymostomatidae	1	1	100
Gobiidae	56	40	71.4
Haemulidae	11	2	18.2
Hemiramphidae	3	0	0
Holocentridae	34	10	29.4
Istiophoridae	2	0	0
Kuhliidae	2	0	0
Kyphosidae	8	4	50
Labridae	203	126	62.1
Leiognathidae	4	0	0
Lethrinidae	23	2	8.7
Lutjanidae	46	4	8.7
Malacanthidae	4	3	75
Megalopidae	1	0	0
Microdesmidae	8	8	100
Monacanthidae	19	12	63.2
Monodactylidae	1	0	0
Mugilidae	7	0	0
Mullidae	31	1	3.2
Muraenesocidae	1	0	0
Muraenidae	22	7	31.8
Nematistidae	1	0	0
Nemipteridae	14	1	7.1
Ophichthidae	2	2	100
Ophidiidae	1	1	100
Oplegnathidae	2	2	100
Ostraciidae	8	4	50
Paralichthyidae	1	0	0
Pempheridae	4	3	75
Pentacerotidae	1	1	100
Pinguipedidae	10	6	60
Platycephalidae	1	0	0
Plesiopidae	2	1	50
Plotosidae	1	0	0
Polynemidae	3	0	0
Pomacanthidae	36	30	83.3
Pomacentridae	148	93	62.8
Priacanthidae	5	2	40
Pristigasteridae	1	0	0
Pseudochromidae	8	6	75
Rhinobatidae	2	0	0
Scatophagidae	1	0	0
Sciaenidae	1	0	0
Scombridae	13	1	7.7
Scorpaenidae	23	16	69.6
Serranidae	72	29	40.3
Siganidae	19	4	21.1
Sphyraenidae	10	2	20
Sphyrnidae	2	0	0
Synanceiidae	2	1	50
Synodontidae	12	4	33.3
Terapontidae	1	0	0
Tetraodontidae	24	11	45.8
Trichiuridae	1	0	0
Tripterygiidae	1	1	100
Zanclidae	1	0	0
